# Supplementary material for: Transcriptional Regulation of WTAP Isoforms by NF-κB Signaling in Human Monocytes
Source: Int J Mol Sci. 2025 Sep 25;26(19):9364. doi: 10.3390/ijms26199364 (PMC12524415; doi:10.3390/ijms26199364)
Supplement: Supplementary file 1 [file ijms-26-09364-s001.zip]

Archive with 1 entries (1 files):
- ijms-3820239-supplementary.pdf
